# Supplementary material for: Correlation between airborne pollen data and the risk of tick-borne encephalitis in northern Italy
Source: Sci Rep. 2023 May 22;13:8262. doi: 10.1038/s41598-023-35478-w (PMC10203324; doi:10.1038/s41598-023-35478-w)
Supplement: Supplementary file 2 — Supplementary Information 2. [file 41598_2023_35478_MOESM2_ESM.xlsx]

## Sheet: All data
Table S1. Pollen and TBE data. TBE incidence and standardized total amount of pollen (see equation (2) in the main text) for each considered taxon. In the second sheet total records for which more than 20% of the data were interpolated are denoted by "OUT".
YEAR	Beech	Hop hornbeam	Spruce	Oak	Pine	Hazel	Manna ash	INCIDENCE
1989	-0.545063	-0.977046	NA	-1.20278	NA	-0.837913	NA	NA
1990	-0.567088	-1.10332	NA	-0.535873	NA	-0.75751	NA	NA
1991	-0.359169	-0.580549	NA	-1.69207	NA	-0.732584	NA	NA
1992	-0.244638	-0.573717	NA	-0.372497	NA	0.185224	NA	0.418972
1993	-0.584708	-1.11521	NA	-0.458793	NA	-0.572983	NA	0.418972
1994	-0.391767	-0.0301377	-0.778533	-1.10727	-1.09089	-0.370366	NA	0.418972
1995	0.076932	-0.377085	0.0768497	-0.509063	-0.690118	-0.0326699	NA	0.418972
1996	-0.520394	-0.568397	-0.795284	-0.930489	-1.61759	-0.614793	NA	0.209486
1997	-0.552992	-0.495742	-0.538774	1.0937	-0.200011	-0.390869	NA	0.209486
1998	-0.554754	-0.532826	-0.823553	-1.36364	0.344273	-0.400919	NA	0.209486
1999	0.183534	0.5862	-0.550291	-0.276147	-0.180995	0.362112	NA	0.209486
2000	-0.581184	-0.717096	-0.821459	-0.767951	-0.432865	-0.585044	NA	0.209486
2001	0.100719	0.702249	0.278917	-0.424442	-0.0055468	-0.193879	NA	1.25692
2002	-0.29926	-0.45167	-0.501384	-0.0608261	-0.911747	-0.409361	NA	0.413944
2003	-0.364455	-0.389342	0.0695208	-0.853409	-0.28612	0.0698448	NA	1.01868
2004	0.653995	1.88694	0.608715	-1.07292	-0.892834	-0.105435	-0.611683	1.20592
2005	-0.585589	-1.04861	-0.805754	0.426788	-0.0306621	-0.68193	-0.788778	0.398027
2006	0.505985	0.303458	0.813923	0.192197	0.353961	1.10665	2.39642	1.77504
2007	-0.0850486	0.708094	0.208769	0.0426296	-1.05484	-0.098601	-0.679296	0.779185
2008	-0.557703	-0.701501	-0.802585	0.0787427	2.17495	0.213767	-0.241785	0.192382
2009	0.0549067	0.0691169	0.159418	1.24786	0.970259	-0.556098	-0.601362	0.190539
2010	-0.138035	0.882399	-0.369164	0.389086	0.225155	-0.34142	0.185687	0.188873
2011	1.6187	0.224805	1.95669	2.76265	0.831964	1.25781	-0.687077	0.571562
2012	-0.583827	-0.0997671	-0.74817	0.0698747	3.0822	-0.236091	0.324267	1.8857
2013	0.78521	0.946967	0.79575	-0.107691	0.247872	4.62421	0.122279	3.17024
2014	-0.54186	0.0603186	-0.173286	0.317258	-0.878977	-0.863643	-0.766941	1.67468
2015	-0.556516	-0.512798	-0.284358	0.810512	1.26565	-0.653789	0.850015	1.48637
2016	1.48479	2.15685	-0.133593	-0.104393	-0.750036	0.478296	-0.172028	2.78498
2017	-0.582946	-1.07719	0.455415	0.0774151	-0.211629	-0.455594	-0.757941	3.51852
2018	0.393215	1.93133	0.613286	1.27417	0.0176574	0.676089	2.41241	3.33333
2019	-0.579422	-0.705674	-0.808895	-0.517441	-0.602214	-0.0310619	-0.764108	4.62963
2020	4.50314	2.5522	3.72453	2.16025	0.071593	1.0178	0.342769	5.92593

## Sheet: No pollen outliers
YEAR	Beech	Hop hornbeam	Spruce	Oak	Pine	Hazel	Manna ash	INCIDENCE
1989	-0.545063	-0.977046	NA	-1.20278	NA	-0.837913	NA	NA
1990	-0.567088	-1.10332	NA	-0.535873	NA	-0.75751	NA	NA
1991	-0.359169	-0.580549	NA	-1.69207	NA	-0.732584	NA	NA
1992	-0.244638	-0.573717	NA	-0.372497	NA	0.185224	NA	0.418972
1993	-0.584708	-1.11521	NA	-0.458793	NA	-0.572983	NA	0.418972
1994	-0.391767	-0.0301377	-0.778533	-1.10727	-1.09089	-0.370366	NA	0.418972
1995	0.076932	-0.377085	0.0768497	-0.509063	-0.690118	-0.0326699	NA	0.418972
1996	-0.520394	-0.568397	-0.795284	-0.930489	-1.61759	-0.614793	NA	0.209486
1997	-0.552992	-0.495742	-0.538774	1.0937	-0.200011	-0.390869	NA	0.209486
1998	-0.554754	-0.532826	-0.823553	-1.36364	0.344273	-0.400919	NA	0.209486
1999	0.183534	0.5862	-0.550291	-0.276147	-0.180995	0.362112	NA	0.209486
2000	-0.581184	-0.717096	-0.821459	-0.767951	-0.432865	-0.585044	NA	0.209486
2001	0.100719	0.702249	0.278917	-0.424442	-0.0055468	-0.193879	NA	1.25692
2002	-0.29926	-0.45167	-0.501384	-0.0608261	-0.911747	-0.409361	NA	0.413944
2003	-0.364455	-0.389342	0.0695208	-0.853409	-0.28612	0.0698448	NA	1.01868
2004	0.653995	1.88694	0.608715	-1.07292	-0.892834	-0.105435	-0.611683	1.20592
2005	-0.585589	-1.04861	-0.805754	0.426788	-0.0306621	-0.68193	-0.788778	0.398027
2006	0.505985	0.303458	0.813923	0.192197	0.353961	1.10665	2.39642	1.77504
2007	-0.0850486	0.708094	0.208769	0.0426296	OUT	-0.098601	-0.679296	0.779185
2008	OUT	-0.701501	OUT	OUT	OUT	0.213767	OUT	0.192382
2009	0.0549067	0.0691169	0.159418	1.24786	0.970259	-0.556098	-0.601362	0.190539
2010	-0.138035	0.882399	-0.369164	0.389086	0.225155	-0.34142	0.185687	0.188873
2011	1.6187	0.224805	1.95669	2.76265	0.831964	1.25781	-0.687077	0.571562
2012	-0.583827	-0.0997671	-0.74817	0.0698747	3.0822	-0.236091	0.324267	1.8857
2013	0.78521	OUT	0.79575	-0.107691	0.247872	OUT	0.122279	3.17024
2014	-0.54186	0.0603186	-0.173286	0.317258	-0.878977	-0.863643	-0.766941	1.67468
2015	-0.556516	-0.512798	-0.284358	0.810512	1.26565	-0.653789	0.850015	1.48637
2016	1.48479	2.15685	-0.133593	-0.104393	-0.750036	0.478296	-0.172028	2.78498
2017	-0.582946	-1.07719	0.455415	0.0774151	-0.211629	-0.455594	-0.757941	3.51852
2018	0.393215	1.93133	0.613286	1.27417	0.0176574	0.676089	2.41241	3.33333
2019	-0.579422	-0.705674	-0.808895	-0.517441	-0.602214	-0.0310619	-0.764108	4.62963
2020	4.50314	2.5522	3.72453	2.16025	0.071593	1.0178	0.342769	5.92593
